# Supplementary material for: Lithium-sensing riboswitch classes regulate expression of bacterial cation transporter genes
Source: Sci Rep. 2022 Nov 9;12:19145. doi: 10.1038/s41598-022-20695-6 (PMC9646797; doi:10.1038/s41598-022-20695-6)
Supplement: Supplementary file 2 — Supplementary Information 2. [file 41598_2022_20695_MOESM2_ESM.xlsx]

## Sheet: STableI
nhaA-I Motif RNAs				nhaA-II Motif RNAs
Gene Annotation	Protein Function Annotation	Count		Gene Annotation	Protein Function Annotation	Count
nhaA	Na+(Li+)/H+ antiporter	356		nhaA	Na+(Li+)/H+ antiporter	36
No gene information	Not applicable	185		No gene information	Not applicable	2
[Hypothetical]	Various unknown	171
None	Sodium/proton antiporter	130
Other	Various	52
otsA	Trehalose-6-phosphate synthase/phosphatase	16
nhaD	Na+/H+ antiporter	6
[Putative]	Citrate transporter	5
[Putative]	Glycosyl transferase	5
None	Cation/H+ antiporter	4
[DUF1646]	Proposed Na+/H+ antiporter	4
trkA (or TrkA-N)	K+ uptake (binds NAD+ and NADH)	4
mscS	Mechanosensitive ion channel protein	3
oadG	Oxaloacetate decarboxylase	3
	Total	944			Total	38
